# Supplementary material for: Role of Vaccine Hesitancy, eHealth Literacy, and Vaccine Literacy in Young Adults’ COVID-19 Vaccine Uptake Intention in a Lower-Middle-Income Country
Source: Vaccines (Basel). 2021 Nov 29;9(12):1405. doi: 10.3390/vaccines9121405 (PMC8704098; doi:10.3390/vaccines9121405)
Supplement: Supplementary file 1 [file vaccines-09-01405-s001.zip]

Archive with 1 entries (1 files):
- vaccines-1415814-supplementary.pdf
